# Supplementary material for: Evaluation of Printability of PVA-Based Tablets from Powder and Assessment of Critical Rheological Parameters
Source: Pharmaceutics. 2024 Apr 19;16(4):553. doi: 10.3390/pharmaceutics16040553 (PMC11054527; doi:10.3390/pharmaceutics16040553)
Supplement: Supplementary file 1 [file pharmaceutics-16-00553-s001.zip]

Archive with 1 entries (1 files):
- pharmaceutics-2936397-supplementary.pdf
